# Supplementary material for: Bovine Polyomavirus-1 (Epsilonpolyomavirus bovis): An Emerging Fetal Pathogen of Cattle That Causes Renal Lesions Resembling Polyomavirus-Associated Nephropathy of Humans
Source: Viruses. 2022 Sep 14;14(9):2042. doi: 10.3390/v14092042 (PMC9502773; doi:10.3390/v14092042)
Supplement: Supplementary file 1 [file viruses-14-02042-s001.zip]

Archive with 1 entries (1 files):
- viruses-1889117-supplementary.pdf
